# Supplementary material for: ﻿Notes on Carex (Cyperaceae) from China (VIII): five new species and a new variety from southern and south-western China
Source: PhytoKeys. 2022 Jan 7;188:31–47. doi: 10.3897/phytokeys.188.77776 (PMC8760236; doi:10.3897/phytokeys.188.77776)
Supplement: XML Treatment for Carex brevihispida [file phytokeys.188.77776-treatment1.xml]

<!DOCTYPE tp:taxon-treatment
  PUBLIC "-//TaxonX//DTD Taxonomic Treatment Publishing DTD v0 20100105//EN" "tax-treatment-NSO.dtd">
<tp:taxon-treatment xmlns:tp="http://www.plazi.org/taxpub"><tp:treatment-meta><kwd-group><label>Taxon classification</label><kwd>
              <named-content content-type="kingdom">Plantae</named-content>
            </kwd><kwd>
              <named-content content-type="order">Poales</named-content>
            </kwd><kwd>
              <named-content content-type="family">Cyperaceae</named-content>
            </kwd></kwd-group><mixed-citation publication-type="journal"><person-group><name><surname>Lu</surname><given-names>Yi-Fei</given-names></name><name><surname>Jin</surname><given-names>Xiao-Feng</given-names></name></person-group><article-title>﻿Notes on <italic><tp:taxon-name><tp:taxon-name-part taxon-name-part-type="genus" reg="Carex">Carex</tp:taxon-name-part></tp:taxon-name></italic> (<tp:taxon-name><tp:taxon-name-part taxon-name-part-type="family">Cyperaceae</tp:taxon-name-part></tp:taxon-name>) from China (VIII): five new species and a new variety from southern and south-western China</article-title><source>PhytoKeys</source><day>07</day><month>01</month><year>2022</year><volume>188</volume><fpage>31</fpage><lpage>47</lpage><pub-id pub-id-type="doi">10.3897/phytokeys.188.77776</pub-id></mixed-citation></tp:treatment-meta><tp:nomenclature><label>﻿1.</label><tp:taxon-name>
            <object-id xmlns:xlink="http://www.w3.org/1999/xlink" content-type="arpha" xlink:type="simple">D19AC29B-4C2B-5D1D-AF63-F489DEB68927</object-id>
            <tp:taxon-name-part taxon-name-part-type="genus" reg="Carex">Carex</tp:taxon-name-part>
            <tp:taxon-name-part taxon-name-part-type="species" reg="brevihispida">brevihispida</tp:taxon-name-part>
            <object-id xmlns:xlink="http://www.w3.org/1999/xlink" content-type="ipni" xlink:type="simple">urn:lsid:ipni.org:names:77235053-1</object-id>
          </tp:taxon-name><tp:taxon-authority>X.F.Jin &amp; Y.F.Lu</tp:taxon-authority><tp:taxon-status xmlns:xlink="http://www.w3.org/1999/xlink" xlink:type="simple">sp. nov.</tp:taxon-status><xref ref-type="fig" rid="F1">Figure 1A–G</xref></tp:nomenclature><tp:treatment-sec sec-type="Latin diagnosis" id="SECID0EBKAC"><title>Latin diagnosis.</title><p><italic>Haec species est affinis</italic> C. kwangsiensi <italic>F.T. Wang &amp; Tang ex P.C. Li, a qua foliis caulinis, bracteis et pedunculis secundariis omnibus dense brevi-hispidis, squamis pistillatis 3–3.5 mm longis, dorso sparse pubescentibus vel subglabris differt</italic>.</p><fig id="F1" position="float" orientation="portrait"><object-id xmlns:xlink="http://www.w3.org/1999/xlink" content-type="doi" xlink:type="simple">10.3897/phytokeys.188.77776.figure1</object-id><object-id xmlns:xlink="http://www.w3.org/1999/xlink" content-type="arpha" xlink:type="simple">6FF21B80-593F-570D-9638-DAA0F0FFAEFA</object-id><label>Figure 1.</label><caption><p><italic><tp:taxon-name><tp:taxon-name-part taxon-name-part-type="genus" reg="Carex">Carex</tp:taxon-name-part><tp:taxon-name-part taxon-name-part-type="species" reg="brevihispida">brevihispida</tp:taxon-name-part></tp:taxon-name></italic> sp. nov. <bold>A</bold> habit <bold>B</bold> part of culm <bold>C</bold> cladoprophyll <bold>D</bold> staminate glume <bold>E</bold> pistillate glume <bold>F</bold> utricle <bold>G</bold> nutlet (Drawn by Xiao-Feng Jin; based on holotype: <italic>Xiao-Feng Jin et al. 4408</italic> in ZM).</p></caption><graphic xmlns:xlink="http://www.w3.org/1999/xlink" xlink:href="phytokeys-188-031-g001.jpg" position="float" orientation="portrait" xlink:type="simple" id="oo_631422.jpg"><uri content-type="original_file" xlink:type="simple">https://binary.pensoft.net/fig/631422</uri></graphic></fig></tp:treatment-sec><tp:treatment-sec sec-type="material" id="SECID0ETLAC"><title>Type.</title><p>China. Guangxi: Baise, Youjiang Dist., Daleng, Mount Dawangling, <named-content xmlns:xlink="http://www.w3.org/1999/xlink" content-type="dwc:verbatimCoordinates" xlink:type="simple"><named-content content-type="geo-json" specific-use="{&#34;type&#34;:&#34;Point&#34;,&#34;coordinates&#34;:[106.391347,23.741653]}" id="NCID0E3LAC" xlink:type="simple">23°44'29.95"N, 106°23'28.85"E</named-content></named-content>, by stream under forest, alt. 770 m, 26 Apr 2019, <italic>X.F. Jin</italic>, <italic>W.J. Chen</italic>, <italic>X. Cai &amp; Y.L. Xu 4408</italic> (holotype: ZM; isotypes: ZJFC, ZM).</p><p>Rhizomes woody, thick, moniliform, creeping or obliquely ascending. Culms pseudo-lateral, 40–65 cm tall, ca. 2 mm thick, trigonous, base with grey-brown sheath. Leaves basal and cauline; basal leaves longer than or almost equal to culms, several ones forming a high shoot, blades flat or slightly revolute at margin, 5–7.5 mm wide, adaxially glabrous, abaxially glabrous or densely short-hispidulous along mid-ribs, scabrous on both surfaces and margins; cauline leaves spathe-like, lower ones rarely shortly leaf-like, purple-red when fresh, pale red-brown when dried, densely short-hispidulous. Bracts spathe-like, densely short-hispidulous. Panicle compound; inflorescence branches corymbose, single or binate, 3–5 cm long, 1.5–4.5 cm wide, with 2–5 spikes, rarely solitary; peduncles of inflorescence branches slender, densely short-hispidulous, exserted from bract sheath; inflorescence axes acutely trigonous, densely short-hispidulous; bractlets scale-like, lanceolate, 3–5 mm long, apex obtuse, glabrous, purple-red spotted; cladoprophylls utriculiform, ca. 2.5 mm long, distinctly thinly veined, orifice obliquely truncate. Spikes exserted from cladoprophylls, obliquely or horizontally patent, androgynous, 1–4.5 cm long, staminate part clavate or oblong, densely flowered, longer than or almost equal to pistillate part, pistillate part sparsely 1–8-flowered. Staminate glumes narrowly ovate-elliptic or elliptic-lanceolate, yellow-brown or brown, 3–4.5 mm long, apex acuminate or obtuse, upper margin ciliate, with yellow 3-veined costa. Pistillate glumes ovate or elliptic-ovate, yellow-brown, 3–3.5 mm long, apex obtuse, upper margin ciliate, abaxially sparsely pubescent or glabrous, with yellow 3-veined costa. Utricles brown-green, ovoid, obtusely trigonous, 2.5–3 mm long, obliquely patent, densely purple-red papillose, distinctly thinly veined, sparsely pubescent along veins, base with 0.2–0.3 mm long stipe, apex gradually contracted into a ca. 0.7 mm long beak, orifice obliquely truncate. Nutlets tightly enveloped, grey-brown, ovoid, trigonous, 1.7–2 mm long, base with ca. 0.3 mm long stipe; style base slightly thickened; stigmas 3.</p></tp:treatment-sec><tp:treatment-sec sec-type="etymology" id="SECID0EIMAC"><title>Etymology.</title><p>The specific epithet ‘brevihispida’ refers to the culms, inflorescence bracts and peduncles of inflorescence branches that are all densely short-hispidulous.</p></tp:treatment-sec><tp:treatment-sec sec-type="phenology" id="SECID0ENMAC"><title>Phenology.</title><p>Flowering and fruiting is from late March to late April.</p></tp:treatment-sec><tp:treatment-sec sec-type="material" id="SECID0ESMAC"><title>Additional specimens examined.</title><p>China. Guangxi: Baise, Youjiang Dist., Daleng, Mount Dawangling, <named-content xmlns:xlink="http://www.w3.org/1999/xlink" content-type="dwc:verbatimCoordinates" xlink:type="simple"><named-content content-type="geo-json" specific-use="{&#34;type&#34;:&#34;Point&#34;,&#34;coordinates&#34;:[106.391347,23.741653]}" id="NCID0E2MAC" xlink:type="simple">23°44'29.95"N, 106°23'28.85"E</named-content></named-content>, by stream under forest, alt. 770 m, 26 Apr 2019, <italic>X.F. Jin</italic>, <italic>W.J. Chen</italic>, <italic>X. Cai &amp; Y.L. Xu 4406</italic> (ZM); the same locality, on cliff under forest, alt. 774 m, 26 Apr 2019, <italic>X.F. Jin</italic>, <italic>W.J. Chen</italic>, <italic>X. Cai &amp; Y.L. Xu 4399</italic> (ZJFC, ZM).</p></tp:treatment-sec><tp:treatment-sec sec-type="conservation status" id="SECID0EMNAC"><title>Conservation status.</title><p>Near threatened (<abbrev xmlns:xlink="http://www.w3.org/1999/xlink" xlink:title="Near threatened" id="ABBRID0ESNAC" xlink:type="simple">NT</abbrev>). The new species is currently known from the type locality, Mount Dawangling and grows by stream under forest. Tourists in the scenic region may interfere with the new species (<xref ref-type="bibr" rid="B6">IUCN 2019</xref>).</p></tp:treatment-sec><tp:treatment-sec sec-type="notes" id="SECID0E1NAC"><title>Notes.</title><p>The new species, <italic><tp:taxon-name><tp:taxon-name-part taxon-name-part-type="genus" reg="Carex">Carex</tp:taxon-name-part><tp:taxon-name-part taxon-name-part-type="species" reg="brevihispida">brevihispida</tp:taxon-name-part></tp:taxon-name></italic>, has spathe-like cauline leaves and bracts and lateral culms, which morphologically belongs to sect. <tp:taxon-name><tp:taxon-name-part taxon-name-part-type="genus" reg="Surculosae">Surculosae</tp:taxon-name-part></tp:taxon-name> in subg. <tp:taxon-name><tp:taxon-name-part taxon-name-part-type="genus" reg="Surculosae"/><tp:taxon-name-part taxon-name-part-type="subgenus" reg="Vigneastra">Vigneastra</tp:taxon-name-part></tp:taxon-name> (<xref ref-type="bibr" rid="B3">Dai et al. 2010</xref>). Recent phylogenetic hypotheses revealed the <tp:taxon-name><tp:taxon-name-part taxon-name-part-type="genus" reg="Siderostictae">Siderostictae</tp:taxon-name-part></tp:taxon-name> clade includes all species traditionally placed in sections <italic><tp:taxon-name><tp:taxon-name-part taxon-name-part-type="genus" reg="Siderostictae">Siderostictae</tp:taxon-name-part></tp:taxon-name></italic>, <italic><tp:taxon-name><tp:taxon-name-part taxon-name-part-type="genus" reg="Hemiscaposae">Hemiscaposae</tp:taxon-name-part></tp:taxon-name></italic> and <italic><tp:taxon-name><tp:taxon-name-part taxon-name-part-type="genus" reg="Surculosae">Surculosae</tp:taxon-name-part></tp:taxon-name></italic> (<xref ref-type="bibr" rid="B24">Yano et al. 2014</xref>; <xref ref-type="bibr" rid="B17">Martín-Bravo et al. 2019</xref>; <xref ref-type="bibr" rid="B21">Villaverde et al. 2020</xref>; <xref ref-type="bibr" rid="B19">Roalson et al. 2021</xref>). It is morphologically similar to <italic><tp:taxon-name><tp:taxon-name-part taxon-name-part-type="genus" reg="Carex">Carex</tp:taxon-name-part><tp:taxon-name-part taxon-name-part-type="species" reg="kwangsiensis">kwangsiensis</tp:taxon-name-part></tp:taxon-name></italic>, but differs in having cauline leaves, bracts and secondary peduncles all densely short-hispidulous, pistillate glumes 3–3.5 mm long, dorsally sparsely pubescent or nearly glabrous. In <italic><tp:taxon-name><tp:taxon-name-part taxon-name-part-type="genus" reg="Carex">Carex</tp:taxon-name-part><tp:taxon-name-part taxon-name-part-type="species" reg="kwangsiensis">kwangsiensis</tp:taxon-name-part></tp:taxon-name></italic>, the cauline leaves, the bracts and the secondary peduncles are pubescent and the pistillate glumes are 2–2.5 mm long and dorsally pubescent.</p></tp:treatment-sec><ref-list><ref id="B6"><mixed-citation xmlns:xlink="http://www.w3.org/1999/xlink" xlink:type="simple"><institution xlink:type="simple">IUCN</institution> (<year>2019</year>) Guidelines for using the IUCN Red List Categories and Criteria. Version 14. Prepared by the Standards and Petitions Subcommittee. <ext-link xlink:type="simple" ext-link-type="uri" xlink:href="https://www.iucnredlist.org/resources/redlistguidelines">https://www.iucnredlist.org/resources/redlistguidelines</ext-link> [accessed on 15 March 2021]</mixed-citation></ref><ref id="B3"><mixed-citation xmlns:xlink="http://www.w3.org/1999/xlink" xlink:type="simple"><person-group><name name-style="western"><surname>Dai</surname><given-names>LK</given-names></name><name name-style="western"><surname>Liang</surname><given-names>SY</given-names></name><name name-style="western"><surname>Zhang</surname><given-names>SR</given-names></name><name name-style="western"><surname>Tang</surname><given-names>Y</given-names></name><name name-style="western"><surname>Koyama</surname><given-names>T</given-names></name><name name-style="western"><surname>Tucker</surname><given-names>GC</given-names></name></person-group> (<year>2010</year>) <article-title><italic><tp:taxon-name><tp:taxon-name-part taxon-name-part-type="genus">Carex</tp:taxon-name-part></tp:taxon-name></italic> L.</article-title> In: <person-group><name name-style="western"><surname>Wu</surname><given-names>ZY</given-names></name><name name-style="western"><surname>Raven</surname><given-names>PH</given-names></name><name name-style="western"><surname>Hong</surname><given-names>DY</given-names></name></person-group> (<role>Eds</role>) <issue-title>Flora of China (Vol.</issue-title><source>23). <tp:taxon-name><tp:taxon-name-part taxon-name-part-type="family">Acoraceae</tp:taxon-name-part></tp:taxon-name> through <tp:taxon-name><tp:taxon-name-part taxon-name-part-type="family">Cyperaceae</tp:taxon-name-part></tp:taxon-name>: <tp:taxon-name><tp:taxon-name-part taxon-name-part-type="family">Cyperaceae</tp:taxon-name-part></tp:taxon-name>. Science Press, Beijing and Missouri Botanical Garden Press, St. Louis</source>, <fpage>285</fpage>–<lpage>461</lpage>.</mixed-citation></ref><ref id="B24"><mixed-citation xmlns:xlink="http://www.w3.org/1999/xlink" xlink:type="simple"><person-group><name name-style="western"><surname>Yano</surname><given-names>O</given-names></name><name name-style="western"><surname>Ikeda</surname><given-names>H</given-names></name><name name-style="western"><surname>Jin</surname><given-names>XF</given-names></name><name name-style="western"><surname>Hoshino</surname><given-names>T</given-names></name></person-group> (<year>2014</year>) <article-title>Phylogeny and chromosomal variations in East Asian <italic><tp:taxon-name><tp:taxon-name-part taxon-name-part-type="genus">Carex</tp:taxon-name-part></tp:taxon-name></italic>, <tp:taxon-name><tp:taxon-name-part taxon-name-part-type="genus">Siderostictae</tp:taxon-name-part></tp:taxon-name> group (<tp:taxon-name><tp:taxon-name-part taxon-name-part-type="family">Cyperaceae</tp:taxon-name-part></tp:taxon-name>), based on DNA sequences and cytological data.</article-title><source>Journal of Plant Research</source><volume>127</volume>(<issue>1</issue>): <fpage>99</fpage>–<lpage>107</lpage>. <ext-link xlink:type="simple" ext-link-type="doi" xlink:href="10.1007/s10265-013-0578-y">https://doi.org/10.1007/s10265-013-0578-y</ext-link></mixed-citation></ref><ref id="B17"><mixed-citation xmlns:xlink="http://www.w3.org/1999/xlink" xlink:type="simple"><person-group><name name-style="western"><surname>Martín-Bravo</surname><given-names>S</given-names></name><name name-style="western"><surname>Jiménez-Mejías</surname><given-names>P</given-names></name><name name-style="western"><surname>Villaverde</surname><given-names>T</given-names></name><name name-style="western"><surname>Escudero</surname><given-names>M</given-names></name><name name-style="western"><surname>Hahn</surname><given-names>M</given-names></name><name name-style="western"><surname>Spalink</surname><given-names>D</given-names></name><name name-style="western"><surname>Roalson</surname><given-names>EH</given-names></name><name name-style="western"><surname>Hipp</surname><given-names>AL</given-names></name></person-group> (<year>2019</year>) <article-title>A tale of worldwide success: Behind the scenes of <italic><tp:taxon-name><tp:taxon-name-part taxon-name-part-type="genus">Carex</tp:taxon-name-part></tp:taxon-name></italic> (<tp:taxon-name><tp:taxon-name-part taxon-name-part-type="family">Cyperaceae</tp:taxon-name-part></tp:taxon-name>) biogeography and diversification.</article-title><source>Journal of Systematics and Evolution</source><volume>57</volume>: <fpage>695</fpage>–<lpage>718</lpage>. <ext-link xlink:type="simple" ext-link-type="doi" xlink:href="10.1111/jse.12549">https://doi.org/10.1111/jse.12549</ext-link></mixed-citation></ref><ref id="B21"><mixed-citation xmlns:xlink="http://www.w3.org/1999/xlink" xlink:type="simple"><person-group><name name-style="western"><surname>Villaverde</surname><given-names>T</given-names></name><name name-style="western"><surname>Jiménez‐Mejías</surname><given-names>P</given-names></name><name name-style="western"><surname>Luceño</surname><given-names>M</given-names></name><name name-style="western"><surname>Waterway</surname><given-names>MJ</given-names></name><name name-style="western"><surname>Kim</surname><given-names>S</given-names></name><name name-style="western"><surname>Lee</surname><given-names>B</given-names></name><name name-style="western"><surname>Rincón-Barrado</surname><given-names>M</given-names></name><name name-style="western"><surname>Hahn</surname><given-names>M</given-names></name><name name-style="western"><surname>Maguilla</surname><given-names>E</given-names></name><name name-style="western"><surname>Roalson</surname><given-names>EH</given-names></name><name name-style="western"><surname>Hipp</surname><given-names>AL</given-names></name><name name-style="western"><surname>Wilson</surname><given-names>KL</given-names></name><name name-style="western"><surname>Larridon</surname><given-names>I</given-names></name><name name-style="western"><surname>Gebauer</surname><given-names>S</given-names></name><name name-style="western"><surname>Hoffmann</surname><given-names>MH</given-names></name><name name-style="western"><surname>Simpson</surname><given-names>DA</given-names></name><name name-style="western"><surname>Naczi</surname><given-names>R F C</given-names></name><name name-style="western"><surname>Reznicek</surname><given-names>AA</given-names></name><name name-style="western"><surname>Ford</surname><given-names>BA</given-names></name><name name-style="western"><surname>Starr</surname><given-names>JR</given-names></name><name name-style="western"><surname>Park</surname><given-names>J</given-names></name><name name-style="western"><surname>Escudero</surname><given-names>M</given-names></name><name name-style="western"><surname>Martín-Bravo</surname><given-names>S</given-names></name></person-group> (<year>2020</year>) <article-title>A new classification of <italic><tp:taxon-name><tp:taxon-name-part taxon-name-part-type="genus">Carex</tp:taxon-name-part></tp:taxon-name></italic> (<tp:taxon-name><tp:taxon-name-part taxon-name-part-type="family">Cyperaceae</tp:taxon-name-part></tp:taxon-name>) subgenera supported by a HybSeq backbone phylogeny.</article-title><source>Botanical Journal of the Linnean Society</source><volume>194</volume>(<issue>2</issue>): <fpage>141</fpage>–<lpage>163</lpage>. <ext-link xlink:type="simple" ext-link-type="doi" xlink:href="10.1093/botlinnean/boaa042">https://doi.org/10.1093/botlinnean/boaa042</ext-link></mixed-citation></ref><ref id="B19"><mixed-citation xmlns:xlink="http://www.w3.org/1999/xlink" xlink:type="simple"><person-group><name name-style="western"><surname>Roalson</surname><given-names>EH</given-names></name><name name-style="western"><surname>Jiménez-Mejías</surname><given-names>P</given-names></name><name name-style="western"><surname>Hipp</surname><given-names>AL</given-names></name><name name-style="western"><surname>Benítez-Benítez</surname><given-names>C</given-names></name><name name-style="western"><surname>Bruederle</surname><given-names>LP</given-names></name><name name-style="western"><surname>Chung</surname><given-names>K-S</given-names></name><name name-style="western"><surname>Escudero</surname><given-names>M</given-names></name><name name-style="western"><surname>Ford</surname><given-names>BA</given-names></name><name name-style="western"><surname>Ford</surname><given-names>K</given-names></name><name name-style="western"><surname>Gebauer</surname><given-names>S</given-names></name><name name-style="western"><surname>Gehrke</surname><given-names>B</given-names></name><name name-style="western"><surname>Hahn</surname><given-names>M</given-names></name><name name-style="western"><surname>Hayat</surname><given-names>MQ</given-names></name><name name-style="western"><surname>Hoffmann</surname><given-names>MH</given-names></name><name name-style="western"><surname>Jin</surname><given-names>X-F</given-names></name><name name-style="western"><surname>Kim</surname><given-names>S</given-names></name><name name-style="western"><surname>Larridon</surname><given-names>I</given-names></name><name name-style="western"><surname>Léveillé-Bourret</surname><given-names>É</given-names></name><name name-style="western"><surname>Lu</surname><given-names>Y-F</given-names></name><name name-style="western"><surname>Luceño</surname><given-names>M</given-names></name><name name-style="western"><surname>Maguilla</surname><given-names>E</given-names></name><name name-style="western"><surname>Márquez-Corro</surname><given-names>JI</given-names></name><name name-style="western"><surname>Martín-Bravo</surname><given-names>S</given-names></name><name name-style="western"><surname>Masaki</surname><given-names>T</given-names></name><name name-style="western"><surname>Míguez</surname><given-names>M</given-names></name><name name-style="western"><surname>Naczi</surname><given-names>RFC</given-names></name><name name-style="western"><surname>Reznicek</surname><given-names>AA</given-names></name><name name-style="western"><surname>Spalink</surname><given-names>D</given-names></name><name name-style="western"><surname>Starr</surname><given-names>JR</given-names></name><name name-style="western"><surname>Uzma</surname><given-names/></name><name name-style="western"><surname>Villaverde</surname><given-names>T</given-names></name><name name-style="western"><surname>Waterway</surname><given-names>MJ</given-names></name><name name-style="western"><surname>Wilson</surname><given-names>KL</given-names></name><name name-style="western"><surname>Zhang</surname><given-names>S-R</given-names></name></person-group> (<year>2021</year>) <article-title>A framework infrageneric classification of <italic><tp:taxon-name><tp:taxon-name-part taxon-name-part-type="genus">Carex</tp:taxon-name-part></tp:taxon-name></italic> (<tp:taxon-name><tp:taxon-name-part taxon-name-part-type="family">Cyperaceae</tp:taxon-name-part></tp:taxon-name>) and its organizing principles.</article-title><source>Journal of Systematics and Evolution</source><volume>59</volume>(<issue>4</issue>): <fpage>726</fpage>–<lpage>762</lpage>. <ext-link xlink:type="simple" ext-link-type="doi" xlink:href="10.1111/jse.12722">https://doi.org/10.1111/jse.12722</ext-link></mixed-citation></ref></ref-list></tp:taxon-treatment>
