# Supplementary material for: ﻿Notes on Carex (Cyperaceae) from China (VIII): five new species and a new variety from southern and south-western China
Source: PhytoKeys. 2022 Jan 7;188:31–47. doi: 10.3897/phytokeys.188.77776 (PMC8760236; doi:10.3897/phytokeys.188.77776)
Supplement: XML Treatment for Carex puberuliutriculata [file phytokeys.188.77776-treatment2.xml]

<!DOCTYPE tp:taxon-treatment
  PUBLIC "-//TaxonX//DTD Taxonomic Treatment Publishing DTD v0 20100105//EN" "tax-treatment-NSO.dtd">
<tp:taxon-treatment xmlns:tp="http://www.plazi.org/taxpub"><tp:treatment-meta><kwd-group><label>Taxon classification</label><kwd>
              <named-content content-type="kingdom">Plantae</named-content>
            </kwd><kwd>
              <named-content content-type="order">Poales</named-content>
            </kwd><kwd>
              <named-content content-type="family">Cyperaceae</named-content>
            </kwd></kwd-group><mixed-citation publication-type="journal"><person-group><name><surname>Lu</surname><given-names>Yi-Fei</given-names></name><name><surname>Jin</surname><given-names>Xiao-Feng</given-names></name></person-group><article-title>﻿Notes on <italic><tp:taxon-name><tp:taxon-name-part taxon-name-part-type="genus" reg="Carex">Carex</tp:taxon-name-part></tp:taxon-name></italic> (<tp:taxon-name><tp:taxon-name-part taxon-name-part-type="family">Cyperaceae</tp:taxon-name-part></tp:taxon-name>) from China (VIII): five new species and a new variety from southern and south-western China</article-title><source>PhytoKeys</source><day>07</day><month>01</month><year>2022</year><volume>188</volume><fpage>31</fpage><lpage>47</lpage><pub-id pub-id-type="doi">10.3897/phytokeys.188.77776</pub-id></mixed-citation></tp:treatment-meta><tp:nomenclature><label>﻿2.</label><tp:taxon-name>
            <object-id xmlns:xlink="http://www.w3.org/1999/xlink" content-type="arpha" xlink:type="simple">236DC403-F0B8-5E78-B892-AA74F327C00C</object-id>
            <tp:taxon-name-part taxon-name-part-type="genus" reg="Carex">Carex</tp:taxon-name-part>
            <tp:taxon-name-part taxon-name-part-type="species" reg="puberuliutriculata">puberuliutriculata</tp:taxon-name-part>
            <object-id xmlns:xlink="http://www.w3.org/1999/xlink" content-type="ipni" xlink:type="simple">urn:lsid:ipni.org:names:77235054-1</object-id>
          </tp:taxon-name><tp:taxon-authority>Y.F.Lu &amp; X.F.Jin</tp:taxon-authority><tp:taxon-status xmlns:xlink="http://www.w3.org/1999/xlink" xlink:type="simple">sp. nov.</tp:taxon-status><xref ref-type="fig" rid="F2">Figure 2A–E</xref></tp:nomenclature><tp:treatment-sec sec-type="Latin diagnosis" id="SECID0EOCAE"><title>Latin diagnosis.</title><p><italic><tp:taxon-name><tp:taxon-name-part taxon-name-part-type="genus" reg="Affinis">Affinis</tp:taxon-name-part></tp:taxon-name></italic> C. pseudohumili <italic>F.T. Wang &amp; Y.L. Chang ex P.C. Li, a qua utriculis superne puberulis, apice pubescentibus, squamis pistillatis atro-purpureis vel brunneis manifeste longioribus, nucibus obovoideis recedit</italic>.</p><fig id="F2" position="float" orientation="portrait"><object-id xmlns:xlink="http://www.w3.org/1999/xlink" content-type="doi" xlink:type="simple">10.3897/phytokeys.188.77776.figure2</object-id><object-id xmlns:xlink="http://www.w3.org/1999/xlink" content-type="arpha" xlink:type="simple">F253AF47-1D99-5126-9044-5CAD76D2DC8B</object-id><label>Figure 2.</label><caption><p><bold>A–E</bold><italic><tp:taxon-name><tp:taxon-name-part taxon-name-part-type="genus" reg="Carex">Carex</tp:taxon-name-part><tp:taxon-name-part taxon-name-part-type="species" reg="puberuliutriculata">puberuliutriculata</tp:taxon-name-part></tp:taxon-name></italic> sp. nov. <bold>A</bold> habit <bold>B</bold> staminate glume <bold>C</bold> pistillate glume <bold>D</bold> utricle <bold>E</bold> nutlet <bold>F–J</bold><italic><tp:taxon-name><tp:taxon-name-part taxon-name-part-type="genus" reg="Carex">Carex</tp:taxon-name-part><tp:taxon-name-part taxon-name-part-type="species" reg="paratatsiensis">paratatsiensis</tp:taxon-name-part></tp:taxon-name></italic> sp. nov. <bold>F</bold> habit <bold>G</bold> staminate glume <bold>H</bold> pistillate glume <bold>I</bold> utricle <bold>J</bold> nutlet (Drawn by Xiao-Feng Jin; based on holotype: <italic>X.H. Xiong 1129</italic> for <italic><tp:taxon-name><tp:taxon-name-part taxon-name-part-type="genus" reg="Carex">C.</tp:taxon-name-part><tp:taxon-name-part taxon-name-part-type="species" reg="puberuliutriculata">puberuliutriculata</tp:taxon-name-part></tp:taxon-name></italic> in ZM and holotype: <italic>X.H. Xiong 999A</italic> for <italic><tp:taxon-name><tp:taxon-name-part taxon-name-part-type="genus" reg="Carex">C.</tp:taxon-name-part><tp:taxon-name-part taxon-name-part-type="species" reg="paratatsiensis">paratatsiensis</tp:taxon-name-part></tp:taxon-name></italic> in ZM).</p></caption><graphic xmlns:xlink="http://www.w3.org/1999/xlink" xlink:href="phytokeys-188-031-g002.jpg" position="float" orientation="portrait" xlink:type="simple" id="oo_631423.jpg"><uri content-type="original_file" xlink:type="simple">https://binary.pensoft.net/fig/631423</uri></graphic></fig></tp:treatment-sec><tp:treatment-sec sec-type="material" id="SECID0ESFAE"><title>Type.</title><p>China. Sichuan: Baoxing, Fengtongzhai Natural Reserve, from Sandaoniupeng to Yuanyanyao, roadside grasses, alt. 3400–3700 m, 9 Jul 2017, <italic>X.H. Xiong 1129</italic> (holotype: ZM; isotypes: ZJFC, ZM).</p><p>Rhizomes short, woody. Culms central, caespitose, 6.5–20 cm tall, obtusely trigonous, smooth, base with yellow-brown or dark brown fibrous sheaths. Leaves almost equal to or shorter than culms; blades flat, 0.7–1.5 mm wide, margin slightly revolute, scabrous, apex curved or slightly circinate. Bracts spathe-like, shorter than inflorescence, base with 0.3–1.2 cm long sheaths. Spikes 2–4, upper ones aggregated, sometimes with lowest one exserted from basal culms; terminal spike staminate, oblong or clavate-cylindrical, 1.1–2 cm long, 1.5–3 mm wide, base with 0.8–1.2 cm long peduncles; lateral spikes pistillate, oblong or ovoid, 0.6–1 cm long, 3–3.5 mm wide, densely 7–15-flowered, peduncles erect, exserted from sheaths, 0.5–1.9 cm long. Staminate glumes obovate, purple-black or brown, 4–4.5 mm long, apex acute or obtuse, with pale yellow 1-veined pubescent costa excurrent into a mucro. Pistillate glumes ovate, purple-black or brown, 2.3–2.5 mm long, apex acute or obtuse, with yellow-brown 1- or 3-veined pubescent costa excurrent into a 0.5–1 mm long scabrous awn. Utricles pale yellow-brown, obovoid, obtusely trigonous, 3–3.3 mm long, membranous, obliquely patent, puberulent on upper part, laterally 2-veined, inconspicuously thinly veined, base cuneate and shortly curved stipitate, apex abruptly contracted into a ca. 0.3 mm long beak, orifice emarginate or obliquely truncate. Nutlets tightly enveloped, pale yellow, obovoid, trigonous, 2.2–2.3 mm long, base shortly stipitate, apex beakless; style base not thickened; stigmas 3.</p></tp:treatment-sec><tp:treatment-sec sec-type="etymology" id="SECID0E2FAE"><title>Etymology.</title><p>The specific epithet ‘puberuliutriculata’ refers to the puberulent utricles of the new species.</p></tp:treatment-sec><tp:treatment-sec sec-type="phenology" id="SECID0EAGAE"><title>Phenology.</title><p>Flowering and fruiting is in early July.</p></tp:treatment-sec><tp:treatment-sec sec-type="Additional specimen examined" id="SECID0EFGAE"><title>Additional specimen examined.</title><p>China. Sichuan: Baoxing, Fengtongzhai Natural Reserve, from Sandaoniupeng to Yuanyanyao, in grasses, alt. 3400–3700 m, 9 Jul 2017, <italic>X.H. Xiong 1128</italic> (ZJFC, ZM).</p></tp:treatment-sec><tp:treatment-sec sec-type="conservation status" id="SECID0ENGAE"><title>Conservation status.</title><p>Least Concern (<abbrev xmlns:xlink="http://www.w3.org/1999/xlink" xlink:title="Least Concern" id="ABBRID0ETGAE" xlink:type="simple">LC</abbrev>). The new species is a common grass in the meadow of Fengtongzhai at an elevation from 3300 to 4000 m. Local animal grazing may have an impact on this species (<xref ref-type="bibr" rid="B6">IUCN 2019</xref>).</p></tp:treatment-sec><tp:treatment-sec sec-type="notes" id="SECID0E2GAE"><title>Notes.</title><p>The new species is somewhat morphologically similar to <italic><tp:taxon-name><tp:taxon-name-part taxon-name-part-type="genus" reg="Carex">Carex</tp:taxon-name-part><tp:taxon-name-part taxon-name-part-type="species" reg="pseudohumilis">pseudohumilis</tp:taxon-name-part></tp:taxon-name></italic> in having hairy utricles, inconspicuous beaks and leaves curved or slightly circinate at the apex (<xref ref-type="bibr" rid="B2">Dai et al. 2000</xref>, <xref ref-type="bibr" rid="B3">2010</xref>), but it differs from the latter in having pistillate glumes purple-black or brown, utricles puberulent on upper part and longer than pistillate glumes and nutlets obovoid. Herein, it is placed in sect. <tp:taxon-name><tp:taxon-name-part taxon-name-part-type="genus" reg="Carex"/><tp:taxon-name-part taxon-name-part-type="section" reg="Clandestinae">Clandestinae</tp:taxon-name-part></tp:taxon-name>, which is part of the poorly resolved Hallerianae-Digitatae clade (<xref ref-type="bibr" rid="B19">Roalson et al. 2021</xref>).</p></tp:treatment-sec><ref-list><ref id="B6"><mixed-citation xmlns:xlink="http://www.w3.org/1999/xlink" xlink:type="simple"><institution xlink:type="simple">IUCN</institution> (<year>2019</year>) Guidelines for using the IUCN Red List Categories and Criteria. Version 14. Prepared by the Standards and Petitions Subcommittee. <ext-link xlink:type="simple" ext-link-type="uri" xlink:href="https://www.iucnredlist.org/resources/redlistguidelines">https://www.iucnredlist.org/resources/redlistguidelines</ext-link> [accessed on 15 March 2021]</mixed-citation></ref><ref id="B2"><mixed-citation xmlns:xlink="http://www.w3.org/1999/xlink" xlink:type="simple"><person-group><name name-style="western"><surname>Dai</surname><given-names>LK</given-names></name><name name-style="western"><surname>Liang</surname><given-names>SY</given-names></name><name name-style="western"><surname>Tang</surname><given-names>YC</given-names></name><name name-style="western"><surname>Li</surname><given-names>PC</given-names></name></person-group> (<year>2000</year>) <article-title><tp:taxon-name><tp:taxon-name-part taxon-name-part-type="genus">Carex</tp:taxon-name-part></tp:taxon-name> L.</article-title> In: <person-group><name name-style="western"><surname>Dai</surname><given-names>LK</given-names></name><name name-style="western"><surname>Liang</surname><given-names>SY</given-names></name></person-group> (<role>Eds</role>) <issue-title>Flora Reipublicae Popularis Sinicae (Vol.</issue-title><source>12). Science Press, Beijing</source>, <fpage>56</fpage>–<lpage>518</lpage>.</mixed-citation></ref><ref id="B3"><mixed-citation xmlns:xlink="http://www.w3.org/1999/xlink" xlink:type="simple"><person-group><name name-style="western"><surname>Dai</surname><given-names>LK</given-names></name><name name-style="western"><surname>Liang</surname><given-names>SY</given-names></name><name name-style="western"><surname>Zhang</surname><given-names>SR</given-names></name><name name-style="western"><surname>Tang</surname><given-names>Y</given-names></name><name name-style="western"><surname>Koyama</surname><given-names>T</given-names></name><name name-style="western"><surname>Tucker</surname><given-names>GC</given-names></name></person-group> (<year>2010</year>) <article-title><italic><tp:taxon-name><tp:taxon-name-part taxon-name-part-type="genus">Carex</tp:taxon-name-part></tp:taxon-name></italic> L.</article-title> In: <person-group><name name-style="western"><surname>Wu</surname><given-names>ZY</given-names></name><name name-style="western"><surname>Raven</surname><given-names>PH</given-names></name><name name-style="western"><surname>Hong</surname><given-names>DY</given-names></name></person-group> (<role>Eds</role>) <issue-title>Flora of China (Vol.</issue-title><source>23). <tp:taxon-name><tp:taxon-name-part taxon-name-part-type="family">Acoraceae</tp:taxon-name-part></tp:taxon-name> through <tp:taxon-name><tp:taxon-name-part taxon-name-part-type="family">Cyperaceae</tp:taxon-name-part></tp:taxon-name>: <tp:taxon-name><tp:taxon-name-part taxon-name-part-type="family">Cyperaceae</tp:taxon-name-part></tp:taxon-name>. Science Press, Beijing and Missouri Botanical Garden Press, St. Louis</source>, <fpage>285</fpage>–<lpage>461</lpage>.</mixed-citation></ref><ref id="B19"><mixed-citation xmlns:xlink="http://www.w3.org/1999/xlink" xlink:type="simple"><person-group><name name-style="western"><surname>Roalson</surname><given-names>EH</given-names></name><name name-style="western"><surname>Jiménez-Mejías</surname><given-names>P</given-names></name><name name-style="western"><surname>Hipp</surname><given-names>AL</given-names></name><name name-style="western"><surname>Benítez-Benítez</surname><given-names>C</given-names></name><name name-style="western"><surname>Bruederle</surname><given-names>LP</given-names></name><name name-style="western"><surname>Chung</surname><given-names>K-S</given-names></name><name name-style="western"><surname>Escudero</surname><given-names>M</given-names></name><name name-style="western"><surname>Ford</surname><given-names>BA</given-names></name><name name-style="western"><surname>Ford</surname><given-names>K</given-names></name><name name-style="western"><surname>Gebauer</surname><given-names>S</given-names></name><name name-style="western"><surname>Gehrke</surname><given-names>B</given-names></name><name name-style="western"><surname>Hahn</surname><given-names>M</given-names></name><name name-style="western"><surname>Hayat</surname><given-names>MQ</given-names></name><name name-style="western"><surname>Hoffmann</surname><given-names>MH</given-names></name><name name-style="western"><surname>Jin</surname><given-names>X-F</given-names></name><name name-style="western"><surname>Kim</surname><given-names>S</given-names></name><name name-style="western"><surname>Larridon</surname><given-names>I</given-names></name><name name-style="western"><surname>Léveillé-Bourret</surname><given-names>É</given-names></name><name name-style="western"><surname>Lu</surname><given-names>Y-F</given-names></name><name name-style="western"><surname>Luceño</surname><given-names>M</given-names></name><name name-style="western"><surname>Maguilla</surname><given-names>E</given-names></name><name name-style="western"><surname>Márquez-Corro</surname><given-names>JI</given-names></name><name name-style="western"><surname>Martín-Bravo</surname><given-names>S</given-names></name><name name-style="western"><surname>Masaki</surname><given-names>T</given-names></name><name name-style="western"><surname>Míguez</surname><given-names>M</given-names></name><name name-style="western"><surname>Naczi</surname><given-names>RFC</given-names></name><name name-style="western"><surname>Reznicek</surname><given-names>AA</given-names></name><name name-style="western"><surname>Spalink</surname><given-names>D</given-names></name><name name-style="western"><surname>Starr</surname><given-names>JR</given-names></name><name name-style="western"><surname>Uzma</surname><given-names/></name><name name-style="western"><surname>Villaverde</surname><given-names>T</given-names></name><name name-style="western"><surname>Waterway</surname><given-names>MJ</given-names></name><name name-style="western"><surname>Wilson</surname><given-names>KL</given-names></name><name name-style="western"><surname>Zhang</surname><given-names>S-R</given-names></name></person-group> (<year>2021</year>) <article-title>A framework infrageneric classification of <italic><tp:taxon-name><tp:taxon-name-part taxon-name-part-type="genus">Carex</tp:taxon-name-part></tp:taxon-name></italic> (<tp:taxon-name><tp:taxon-name-part taxon-name-part-type="family">Cyperaceae</tp:taxon-name-part></tp:taxon-name>) and its organizing principles.</article-title><source>Journal of Systematics and Evolution</source><volume>59</volume>(<issue>4</issue>): <fpage>726</fpage>–<lpage>762</lpage>. <ext-link xlink:type="simple" ext-link-type="doi" xlink:href="10.1111/jse.12722">https://doi.org/10.1111/jse.12722</ext-link></mixed-citation></ref></ref-list></tp:taxon-treatment>
