# Supplementary material for: ﻿Notes on Carex (Cyperaceae) from China (VIII): five new species and a new variety from southern and south-western China
Source: PhytoKeys. 2022 Jan 7;188:31–47. doi: 10.3897/phytokeys.188.77776 (PMC8760236; doi:10.3897/phytokeys.188.77776)
Supplement: XML Treatment for Carex paratatsiensis [file phytokeys.188.77776-treatment3.xml]

<!DOCTYPE tp:taxon-treatment
  PUBLIC "-//TaxonX//DTD Taxonomic Treatment Publishing DTD v0 20100105//EN" "tax-treatment-NSO.dtd">
<tp:taxon-treatment xmlns:tp="http://www.plazi.org/taxpub"><tp:treatment-meta><kwd-group><label>Taxon classification</label><kwd>
              <named-content content-type="kingdom">Plantae</named-content>
            </kwd><kwd>
              <named-content content-type="order">Poales</named-content>
            </kwd><kwd>
              <named-content content-type="family">Cyperaceae</named-content>
            </kwd></kwd-group><mixed-citation publication-type="journal"><person-group><name><surname>Lu</surname><given-names>Yi-Fei</given-names></name><name><surname>Jin</surname><given-names>Xiao-Feng</given-names></name></person-group><article-title>﻿Notes on <italic><tp:taxon-name><tp:taxon-name-part taxon-name-part-type="genus" reg="Carex">Carex</tp:taxon-name-part></tp:taxon-name></italic> (<tp:taxon-name><tp:taxon-name-part taxon-name-part-type="family">Cyperaceae</tp:taxon-name-part></tp:taxon-name>) from China (VIII): five new species and a new variety from southern and south-western China</article-title><source>PhytoKeys</source><day>07</day><month>01</month><year>2022</year><volume>188</volume><fpage>31</fpage><lpage>47</lpage><pub-id pub-id-type="doi">10.3897/phytokeys.188.77776</pub-id></mixed-citation></tp:treatment-meta><tp:nomenclature><label>﻿3.</label><tp:taxon-name>
            <object-id xmlns:xlink="http://www.w3.org/1999/xlink" content-type="arpha" xlink:type="simple">8DCAB89C-C410-59C2-9B94-281DA6FE734F</object-id>
            <tp:taxon-name-part taxon-name-part-type="genus" reg="Carex">Carex</tp:taxon-name-part>
            <tp:taxon-name-part taxon-name-part-type="species" reg="paratatsiensis">paratatsiensis</tp:taxon-name-part>
            <object-id xmlns:xlink="http://www.w3.org/1999/xlink" content-type="ipni" xlink:type="simple">urn:lsid:ipni.org:names:77235056-1</object-id>
          </tp:taxon-name><tp:taxon-authority>Y.F.Lu &amp; X.F.Jin</tp:taxon-authority><tp:taxon-status xmlns:xlink="http://www.w3.org/1999/xlink" xlink:type="simple">sp. nov.</tp:taxon-status><xref ref-type="fig" rid="F2">Figure 2F–J</xref></tp:nomenclature><tp:treatment-sec sec-type="Latin diagnosis" id="SECID0ESJAE"><title>Latin diagnosis.</title><p><italic>Haec species nova</italic> C. tastiensi <italic>(Franch.) Kük. affinis est, sed utriculis brevioribus, 3</italic>–<italic>3.2 mm longis, membranaceis, squamis pistillatis ovatis vel late ovatis, nucibus obovoideis, stigmatibus 2 vel 3 differt</italic>.</p></tp:treatment-sec><tp:treatment-sec sec-type="material" id="SECID0E5JAE"><title>Type.</title><p>China. Tibet: Mêdog, Dayandong, <named-content xmlns:xlink="http://www.w3.org/1999/xlink" content-type="dwc:verbatimCoordinates" xlink:type="simple"><named-content content-type="geo-json" specific-use="{&#34;type&#34;:&#34;Point&#34;,&#34;coordinates&#34;:[95.049547,29.429317]}" id="NCID0EHKAE" xlink:type="simple">29°25'45.54"N, 95°02'58.37"E</named-content></named-content>, in thickets on slope, alt. 2950 m, 7 Jun 2017, <italic>X.H. Xiong 999A</italic> (holotype: ZM; isotypes: ZJFC, ZM).</p><p>Rhizomes slender, long, woody, long-stoloniferous. Culms central, 14–30 cm tall, slender, obtusely trigonous, lower part smooth and upper part scabrous, base with red-brown fibrous sheaths. Leaves shorter than culms; blades flat, 1–2 mm wide, margin scabrous. Bracts shortly leaf-like or uppermost setaceous, shorter to longer than inflorescence, base with 0.5–2 cm long sheaths. Spikes 2–4, remote; terminal 1 or 2 spikes staminate, narrowly cylindrical, 1–3.5 cm long, 1–2.5 mm wide, base with 0.3–6 cm long peduncles; lateral spikes pistillate, single or rarely binate, cylindrical, 0.8–2.7 cm long, 2.5–4 mm wide, 8–18-flowered, peduncles erect, slender, 0.3–7.5 cm long, exserted from sheaths. Staminate glumes obovate-lanceolate, red-brown, 5–5.5 mm long, apex acute or emarginate, with yellow 3-veined costa excurrent into a mucro. Pistillate glumes ovate or broadly ovate, red-brown, 2.5–2.8 mm long, margin whitish hyaline, apex acute or emarginate, with yellow-brown 3-veined costa excurrent into a mucro. Utricles red-brown and yellow-green below, ellipsoid, obtusely trigonous, 3–3.2 mm long, membranous, obliquely patent, inconspicuously several thinly veined, base cuneate and shortly stipitate, apex gradually contracted into a ca. 1 mm long beak, orifice truncate or 2-lobed with minute teeth, margin barbate. Nutlets tightly enveloped, yellow, obovoid, trigonous, 1.8–2 mm long, apex with ca. 0.3 mm long curved beak; style base not thickened; stigmas 2 or 3.</p></tp:treatment-sec><tp:treatment-sec sec-type="etymology" id="SECID0EPKAE"><title>Etymology.</title><p>The specific epithet ‘paratatsiensis’ refers to the similarity with <italic><tp:taxon-name><tp:taxon-name-part taxon-name-part-type="genus" reg="Carex">Carex</tp:taxon-name-part><tp:taxon-name-part taxon-name-part-type="species" reg="tatsiensis">tatsiensis</tp:taxon-name-part></tp:taxon-name></italic>.</p></tp:treatment-sec><tp:treatment-sec sec-type="phenology" id="SECID0EALAE"><title>Phenology.</title><p>Flowering and fruiting is in early June.</p></tp:treatment-sec><tp:treatment-sec sec-type="Additional specimen examined" id="SECID0EFLAE"><title>Additional specimen examined.</title><p>China. Tibet: Mêdog, Dayandong, <named-content xmlns:xlink="http://www.w3.org/1999/xlink" content-type="dwc:verbatimCoordinates" xlink:type="simple"><named-content content-type="geo-json" specific-use="{&#34;type&#34;:&#34;Point&#34;,&#34;coordinates&#34;:[95.049547,29.429317]}" id="NCID0EOLAE" xlink:type="simple">29°25'45.54"N, 95°02'58.37"E</named-content></named-content>, in thickets on slope, alt. 2950 m, 7 Jun 2017, <italic>X.H. Xiong 999B</italic>, <italic>999C</italic> (ZJFC, ZM).</p></tp:treatment-sec><tp:treatment-sec sec-type="conservation status" id="SECID0EXLAE"><title>Conservation status.</title><p>Data Deficient (<abbrev xmlns:xlink="http://www.w3.org/1999/xlink" xlink:title="Data Deficient" id="ABBRID0E4LAE" xlink:type="simple">DD</abbrev>). There is inadequate information for distribution and population status and we could not make a direct assessment of its risk of extinction now (<xref ref-type="bibr" rid="B6">IUCN 2019</xref>).</p></tp:treatment-sec><tp:treatment-sec sec-type="notes" id="SECID0EFMAE"><title>Notes.</title><p>This new species is similar to <italic><tp:taxon-name><tp:taxon-name-part taxon-name-part-type="genus" reg="Carex">Carex</tp:taxon-name-part><tp:taxon-name-part taxon-name-part-type="species" reg="tatsiensis">tatsiensis</tp:taxon-name-part></tp:taxon-name></italic>, which was placed in sect. <tp:taxon-name><tp:taxon-name-part taxon-name-part-type="genus" reg="Carex"/><tp:taxon-name-part taxon-name-part-type="section" reg="Aulocystis">Aulocystis</tp:taxon-name-part></tp:taxon-name>, but differs in having utricles shorter (3–3.2 mm long), membranous, pistillate glumes ovate or broadly ovate and nutlets obovoid with 2 or 3 stigmas. Based on the phylogenetic hypotheses, the traditional taxonomic section <tp:taxon-name><tp:taxon-name-part taxon-name-part-type="genus" reg="Carex"/><tp:taxon-name-part taxon-name-part-type="section" reg="Aulocystis">Aulocystis</tp:taxon-name-part></tp:taxon-name> was polyphyletic and clustered with some species of sect. <tp:taxon-name><tp:taxon-name-part taxon-name-part-type="genus" reg="Carex"/><tp:taxon-name-part taxon-name-part-type="section" reg="Clandestinae">Clandestinae</tp:taxon-name-part></tp:taxon-name>, which made it a heterogeneous group (<xref ref-type="bibr" rid="B19">Roalson et al. 2021</xref>). In some descriptions of <italic><tp:taxon-name><tp:taxon-name-part taxon-name-part-type="genus" reg="Carex">Carex</tp:taxon-name-part><tp:taxon-name-part taxon-name-part-type="species" reg="tatsiensis">tatsiensis</tp:taxon-name-part></tp:taxon-name></italic> (<xref ref-type="bibr" rid="B2">Dai et al. 2000</xref>, <xref ref-type="bibr" rid="B3">2010</xref>), the utricles were described as membranous, but our examination showed the utricles of <italic><tp:taxon-name><tp:taxon-name-part taxon-name-part-type="genus" reg="Carex">C.</tp:taxon-name-part><tp:taxon-name-part taxon-name-part-type="species" reg="tatsiensis">tatsiensis</tp:taxon-name-part></tp:taxon-name></italic> are thin-coriaceous or coriaceous (<xref ref-type="bibr" rid="B8">Jin and Lu 2020</xref>).</p></tp:treatment-sec><tp:treatment-sec><!--Section generated to contain objects referenced in tp:taxon-treatment.--><fig id="F2" position="float" orientation="portrait"><object-id xmlns:xlink="http://www.w3.org/1999/xlink" content-type="doi" xlink:type="simple">10.3897/phytokeys.188.77776.figure2</object-id><object-id xmlns:xlink="http://www.w3.org/1999/xlink" content-type="arpha" xlink:type="simple">F253AF47-1D99-5126-9044-5CAD76D2DC8B</object-id><label>Figure 2.</label><caption><p><bold>A–E</bold><italic><tp:taxon-name><tp:taxon-name-part taxon-name-part-type="genus" reg="Carex">Carex</tp:taxon-name-part><tp:taxon-name-part taxon-name-part-type="species" reg="puberuliutriculata">puberuliutriculata</tp:taxon-name-part></tp:taxon-name></italic> sp. nov. <bold>A</bold> habit <bold>B</bold> staminate glume <bold>C</bold> pistillate glume <bold>D</bold> utricle <bold>E</bold> nutlet <bold>F–J</bold><italic><tp:taxon-name><tp:taxon-name-part taxon-name-part-type="genus" reg="Carex">Carex</tp:taxon-name-part><tp:taxon-name-part taxon-name-part-type="species" reg="paratatsiensis">paratatsiensis</tp:taxon-name-part></tp:taxon-name></italic> sp. nov. <bold>F</bold> habit <bold>G</bold> staminate glume <bold>H</bold> pistillate glume <bold>I</bold> utricle <bold>J</bold> nutlet (Drawn by Xiao-Feng Jin; based on holotype: <italic>X.H. Xiong 1129</italic> for <italic><tp:taxon-name><tp:taxon-name-part taxon-name-part-type="genus" reg="Carex">C.</tp:taxon-name-part><tp:taxon-name-part taxon-name-part-type="species" reg="puberuliutriculata">puberuliutriculata</tp:taxon-name-part></tp:taxon-name></italic> in ZM and holotype: <italic>X.H. Xiong 999A</italic> for <italic><tp:taxon-name><tp:taxon-name-part taxon-name-part-type="genus" reg="Carex">C.</tp:taxon-name-part><tp:taxon-name-part taxon-name-part-type="species" reg="paratatsiensis">paratatsiensis</tp:taxon-name-part></tp:taxon-name></italic> in ZM).</p></caption><graphic xmlns:xlink="http://www.w3.org/1999/xlink" xlink:href="phytokeys-188-031-g002.jpg" position="float" orientation="portrait" xlink:type="simple" id="oo_631423.jpg"><uri content-type="original_file" xlink:type="simple">https://binary.pensoft.net/fig/631423</uri></graphic></fig></tp:treatment-sec><ref-list><ref id="B6"><mixed-citation xmlns:xlink="http://www.w3.org/1999/xlink" xlink:type="simple"><institution xlink:type="simple">IUCN</institution> (<year>2019</year>) Guidelines for using the IUCN Red List Categories and Criteria. Version 14. Prepared by the Standards and Petitions Subcommittee. <ext-link xlink:type="simple" ext-link-type="uri" xlink:href="https://www.iucnredlist.org/resources/redlistguidelines">https://www.iucnredlist.org/resources/redlistguidelines</ext-link> [accessed on 15 March 2021]</mixed-citation></ref><ref id="B19"><mixed-citation xmlns:xlink="http://www.w3.org/1999/xlink" xlink:type="simple"><person-group><name name-style="western"><surname>Roalson</surname><given-names>EH</given-names></name><name name-style="western"><surname>Jiménez-Mejías</surname><given-names>P</given-names></name><name name-style="western"><surname>Hipp</surname><given-names>AL</given-names></name><name name-style="western"><surname>Benítez-Benítez</surname><given-names>C</given-names></name><name name-style="western"><surname>Bruederle</surname><given-names>LP</given-names></name><name name-style="western"><surname>Chung</surname><given-names>K-S</given-names></name><name name-style="western"><surname>Escudero</surname><given-names>M</given-names></name><name name-style="western"><surname>Ford</surname><given-names>BA</given-names></name><name name-style="western"><surname>Ford</surname><given-names>K</given-names></name><name name-style="western"><surname>Gebauer</surname><given-names>S</given-names></name><name name-style="western"><surname>Gehrke</surname><given-names>B</given-names></name><name name-style="western"><surname>Hahn</surname><given-names>M</given-names></name><name name-style="western"><surname>Hayat</surname><given-names>MQ</given-names></name><name name-style="western"><surname>Hoffmann</surname><given-names>MH</given-names></name><name name-style="western"><surname>Jin</surname><given-names>X-F</given-names></name><name name-style="western"><surname>Kim</surname><given-names>S</given-names></name><name name-style="western"><surname>Larridon</surname><given-names>I</given-names></name><name name-style="western"><surname>Léveillé-Bourret</surname><given-names>É</given-names></name><name name-style="western"><surname>Lu</surname><given-names>Y-F</given-names></name><name name-style="western"><surname>Luceño</surname><given-names>M</given-names></name><name name-style="western"><surname>Maguilla</surname><given-names>E</given-names></name><name name-style="western"><surname>Márquez-Corro</surname><given-names>JI</given-names></name><name name-style="western"><surname>Martín-Bravo</surname><given-names>S</given-names></name><name name-style="western"><surname>Masaki</surname><given-names>T</given-names></name><name name-style="western"><surname>Míguez</surname><given-names>M</given-names></name><name name-style="western"><surname>Naczi</surname><given-names>RFC</given-names></name><name name-style="western"><surname>Reznicek</surname><given-names>AA</given-names></name><name name-style="western"><surname>Spalink</surname><given-names>D</given-names></name><name name-style="western"><surname>Starr</surname><given-names>JR</given-names></name><name name-style="western"><surname>Uzma</surname><given-names/></name><name name-style="western"><surname>Villaverde</surname><given-names>T</given-names></name><name name-style="western"><surname>Waterway</surname><given-names>MJ</given-names></name><name name-style="western"><surname>Wilson</surname><given-names>KL</given-names></name><name name-style="western"><surname>Zhang</surname><given-names>S-R</given-names></name></person-group> (<year>2021</year>) <article-title>A framework infrageneric classification of <italic><tp:taxon-name><tp:taxon-name-part taxon-name-part-type="genus">Carex</tp:taxon-name-part></tp:taxon-name></italic> (<tp:taxon-name><tp:taxon-name-part taxon-name-part-type="family">Cyperaceae</tp:taxon-name-part></tp:taxon-name>) and its organizing principles.</article-title><source>Journal of Systematics and Evolution</source><volume>59</volume>(<issue>4</issue>): <fpage>726</fpage>–<lpage>762</lpage>. <ext-link xlink:type="simple" ext-link-type="doi" xlink:href="10.1111/jse.12722">https://doi.org/10.1111/jse.12722</ext-link></mixed-citation></ref><ref id="B2"><mixed-citation xmlns:xlink="http://www.w3.org/1999/xlink" xlink:type="simple"><person-group><name name-style="western"><surname>Dai</surname><given-names>LK</given-names></name><name name-style="western"><surname>Liang</surname><given-names>SY</given-names></name><name name-style="western"><surname>Tang</surname><given-names>YC</given-names></name><name name-style="western"><surname>Li</surname><given-names>PC</given-names></name></person-group> (<year>2000</year>) <article-title><tp:taxon-name><tp:taxon-name-part taxon-name-part-type="genus">Carex</tp:taxon-name-part></tp:taxon-name> L.</article-title> In: <person-group><name name-style="western"><surname>Dai</surname><given-names>LK</given-names></name><name name-style="western"><surname>Liang</surname><given-names>SY</given-names></name></person-group> (<role>Eds</role>) <issue-title>Flora Reipublicae Popularis Sinicae (Vol.</issue-title><source>12). Science Press, Beijing</source>, <fpage>56</fpage>–<lpage>518</lpage>.</mixed-citation></ref><ref id="B3"><mixed-citation xmlns:xlink="http://www.w3.org/1999/xlink" xlink:type="simple"><person-group><name name-style="western"><surname>Dai</surname><given-names>LK</given-names></name><name name-style="western"><surname>Liang</surname><given-names>SY</given-names></name><name name-style="western"><surname>Zhang</surname><given-names>SR</given-names></name><name name-style="western"><surname>Tang</surname><given-names>Y</given-names></name><name name-style="western"><surname>Koyama</surname><given-names>T</given-names></name><name name-style="western"><surname>Tucker</surname><given-names>GC</given-names></name></person-group> (<year>2010</year>) <article-title><italic><tp:taxon-name><tp:taxon-name-part taxon-name-part-type="genus">Carex</tp:taxon-name-part></tp:taxon-name></italic> L.</article-title> In: <person-group><name name-style="western"><surname>Wu</surname><given-names>ZY</given-names></name><name name-style="western"><surname>Raven</surname><given-names>PH</given-names></name><name name-style="western"><surname>Hong</surname><given-names>DY</given-names></name></person-group> (<role>Eds</role>) <issue-title>Flora of China (Vol.</issue-title><source>23). <tp:taxon-name><tp:taxon-name-part taxon-name-part-type="family">Acoraceae</tp:taxon-name-part></tp:taxon-name> through <tp:taxon-name><tp:taxon-name-part taxon-name-part-type="family">Cyperaceae</tp:taxon-name-part></tp:taxon-name>: <tp:taxon-name><tp:taxon-name-part taxon-name-part-type="family">Cyperaceae</tp:taxon-name-part></tp:taxon-name>. Science Press, Beijing and Missouri Botanical Garden Press, St. Louis</source>, <fpage>285</fpage>–<lpage>461</lpage>.</mixed-citation></ref><ref id="B8"><mixed-citation xmlns:xlink="http://www.w3.org/1999/xlink" xlink:type="simple"><person-group><name name-style="western"><surname>Jin</surname><given-names>XF</given-names></name><name name-style="western"><surname>Lu</surname><given-names>YF</given-names></name></person-group> (<year>2020</year>) sect. <tp:taxon-name><tp:taxon-name-part taxon-name-part-type="genus"/><tp:taxon-name-part taxon-name-part-type="section">Aulocystis</tp:taxon-name-part></tp:taxon-name> In: Jin XF, Zhang SR (Eds) Flora of Pan-Himalaya Vol 12(2) <tp:taxon-name><tp:taxon-name-part taxon-name-part-type="family">Cyperaceae</tp:taxon-name-part></tp:taxon-name> II. Science Press, Beijing, 212–250.</mixed-citation></ref></ref-list></tp:taxon-treatment>
