# Supplementary material for: ﻿Notes on Carex (Cyperaceae) from China (VIII): five new species and a new variety from southern and south-western China
Source: PhytoKeys. 2022 Jan 7;188:31–47. doi: 10.3897/phytokeys.188.77776 (PMC8760236; doi:10.3897/phytokeys.188.77776)
Supplement: XML Treatment for Carex huanjiangensis [file phytokeys.188.77776-treatment4.xml]

<!DOCTYPE tp:taxon-treatment
  PUBLIC "-//TaxonX//DTD Taxonomic Treatment Publishing DTD v0 20100105//EN" "tax-treatment-NSO.dtd">
<tp:taxon-treatment xmlns:tp="http://www.plazi.org/taxpub"><tp:treatment-meta><kwd-group><label>Taxon classification</label><kwd>
              <named-content content-type="kingdom">Plantae</named-content>
            </kwd><kwd>
              <named-content content-type="order">Poales</named-content>
            </kwd><kwd>
              <named-content content-type="family">Cyperaceae</named-content>
            </kwd></kwd-group><mixed-citation publication-type="journal"><person-group><name><surname>Lu</surname><given-names>Yi-Fei</given-names></name><name><surname>Jin</surname><given-names>Xiao-Feng</given-names></name></person-group><article-title>﻿Notes on <italic><tp:taxon-name><tp:taxon-name-part taxon-name-part-type="genus" reg="Carex">Carex</tp:taxon-name-part></tp:taxon-name></italic> (<tp:taxon-name><tp:taxon-name-part taxon-name-part-type="family">Cyperaceae</tp:taxon-name-part></tp:taxon-name>) from China (VIII): five new species and a new variety from southern and south-western China</article-title><source>PhytoKeys</source><day>07</day><month>01</month><year>2022</year><volume>188</volume><fpage>31</fpage><lpage>47</lpage><pub-id pub-id-type="doi">10.3897/phytokeys.188.77776</pub-id></mixed-citation></tp:treatment-meta><tp:nomenclature><label>﻿4.</label><tp:taxon-name>
            <object-id xmlns:xlink="http://www.w3.org/1999/xlink" content-type="arpha" xlink:type="simple">CC1853F9-DB2C-5389-8DDE-35C6A0893F05</object-id>
            <tp:taxon-name-part taxon-name-part-type="genus" reg="Carex">Carex</tp:taxon-name-part>
            <tp:taxon-name-part taxon-name-part-type="species" reg="huanjiangensis">huanjiangensis</tp:taxon-name-part>
            <object-id xmlns:xlink="http://www.w3.org/1999/xlink" content-type="ipni" xlink:type="simple">urn:lsid:ipni.org:names:77235058-1</object-id>
          </tp:taxon-name><tp:taxon-authority>S.Yun Liang ex Y.F.Lu &amp; X.F.Jin</tp:taxon-authority><tp:taxon-status xmlns:xlink="http://www.w3.org/1999/xlink" xlink:type="simple">sp. nov.</tp:taxon-status><xref ref-type="fig" rid="F3">Figure 3A–H</xref></tp:nomenclature><tp:treatment-sec sec-type="Latin diagnosis" id="SECID0EFQAE"><title>Latin diagnosis.</title><p><italic>Haec species</italic> C. perakensi <italic>C.B. Clarke affinis est, sed squamis staminatis et pistillatis fulvis, utriculis 9</italic>–<italic>10 mm longis, glabris, rostris margine serrulatis, stylis basi glabris differt</italic>.</p><fig id="F3" position="float" orientation="portrait"><object-id xmlns:xlink="http://www.w3.org/1999/xlink" content-type="doi" xlink:type="simple">10.3897/phytokeys.188.77776.figure3</object-id><object-id xmlns:xlink="http://www.w3.org/1999/xlink" content-type="arpha" xlink:type="simple">D5DEC1CC-09DF-53DA-B678-28ED4453C294</object-id><label>Figure 3.</label><caption><p><italic><tp:taxon-name><tp:taxon-name-part taxon-name-part-type="genus" reg="Carex">Carex</tp:taxon-name-part><tp:taxon-name-part taxon-name-part-type="species" reg="huanjiangensis">huanjiangensis</tp:taxon-name-part></tp:taxon-name></italic> sp. nov. <bold>A</bold> lower part of habit <bold>B</bold> upper part of habit <bold>C</bold> lateral spike <bold>D</bold> terminal spike <bold>E</bold> staminate glume <bold>F</bold> pistillate glume <bold>G</bold> utricle <bold>H</bold> nutlet (Drawn by Xiao-Feng Jin; based on holotype: <italic>Beijing Exped 894059</italic> in PE).</p></caption><graphic xmlns:xlink="http://www.w3.org/1999/xlink" xlink:href="phytokeys-188-031-g003.jpg" position="float" orientation="portrait" xlink:type="simple" id="oo_631424.jpg"><uri content-type="original_file" xlink:type="simple">https://binary.pensoft.net/fig/631424</uri></graphic></fig></tp:treatment-sec><tp:treatment-sec sec-type="material" id="SECID0E2RAE"><title>Type.</title><p>China. Guangxi: Huanjiang, Dongxing Town, Jiupengtun, by stream, alt. 1200 m, 22 May 1989, <italic>Beijing Exped 894059</italic> (holotype: PE).</p><p>Rhizomes dark brown, woody, stiff, sometimes stoloniferous, with black-brown fibrous roots. Culms central, loosely caespitose, 40–80 cm tall, trigonous. Leaves basal and cauline; basal leaves longer than or almost equal to culms, blades 5–12 mm wide, coriaceous, apex acuminate, margin scabrous; cauline leaves 1 or 2, sometimes absent, slightly longer than inflorescence, blades 5–9 mm wide, coriaceous, apex acuminate, margin scabrous. Bracts leaf-like, longer than or slightly longer than inflorescence, 2.5–8 mm wide, with the lowest sheath to 2 cm long, upper sheaths shorter or sheath absent. Panicle compound, 15–28 cm long, 2 inflorescence branches in each bract sheath, rarely single; inflorescence branch 5–8.5 cm long, base pedunculate; bractlets scale-like, broadly ovate-round, yellow-brown, 4–5 mm long, ca. 4.5 mm wide, apex obtuse or mucronate, with yellow 1-veined costa. Spikes 13–46, sessile, 4–7 in a racemose; terminal spikes narrowly ovate or ovate-elliptic, 13–17 mm long, 6–7 mm wide, base with 3–6 pistillate flowers, staminate part 6–8 mm long; lateral spikes elliptic-lanceolate, 7–12 mm long, 2–3.5 mm wide, base with single pistillate flower, staminate part 5–8 mm long. Staminate glumes narrowly obovate or obovate-elliptic, yellow-brown, 6.5–7 mm long, apex acuminate or obtuse, with yellow 1-veined costa. Pistillate glumes broadly ovate, yellow-brown, 6.5–7 mm long, apex obtuse, with yellow 1-veined costa excurrent into a 0.5–1 mm long scabrous awn. Utricles pale brown, obovoid, compressed trigonous, 9–10 mm long, obliquely patent, glabrous, abaxially, and adaxially with 9 or 10 veins, respectively, apex gradually contracted into a 3–3.5 mm long erect beak, orifice obliquely truncate, margin barbate. Nutlets loosely enveloped, grey-brown, narrowly ovoid, trigonous, ca. 3.5 mm long, base with ca. 0.7 mm long stipe; style base curved, not thickened; stigmas 3.</p></tp:treatment-sec><tp:treatment-sec sec-type="etymology" id="SECID0EESAE"><title>Etymology.</title><p>The specific epithet ‘huanjiangensis’ refers to the type locality of this new species, Huanjiang County of Guangxi Zhuang Autonomous Region.</p></tp:treatment-sec><tp:treatment-sec sec-type="phenology" id="SECID0EJSAE"><title>Phenology.</title><p>Flowering and fruiting is in early to late May.</p></tp:treatment-sec><tp:treatment-sec sec-type="material" id="SECID0EOSAE"><title>Additional specimens examined.</title><p>China. Guangxi: Huanjiang, Jiuren Forestry Farm, on slope under forest, alt. 1450 m, 21 May 1989, <italic>Beijing Exped. 892928</italic> (PE); the same locality, alt. 980 m, 21 May 1989, <italic>Beijing Exped. 893056</italic> (PE); on slope under forest, alt. 1000 m, 25 May 1989, <italic>Beijing Exped. 895076</italic> (PE); by stream, alt. 700 m, 25 May 1989, <italic>Beijing Exped. 895011</italic> (PE); Rongshui, Xiangcaopeng, by stream, alt. 1000 m, 2 May 1989, <italic>Beijing Exped. 892115</italic> (PE).</p></tp:treatment-sec><tp:treatment-sec sec-type="conservation status" id="SECID0E5SAE"><title>Conservation status.</title><p>Least Concern (<abbrev xmlns:xlink="http://www.w3.org/1999/xlink" xlink:title="Least Concern" id="ABBRID0EETAE" xlink:type="simple">LC</abbrev>). The new species grows on slopes under the forests in Huangjiang and Rongshui Counties, where are seriously disturbed by local people (<xref ref-type="bibr" rid="B6">IUCN 2019</xref>).</p></tp:treatment-sec><tp:treatment-sec sec-type="notes" id="SECID0EMTAE"><title>Notes.</title><p>Based on phylogenetic analyses, the large Decora clade includes most species in sections <italic><tp:taxon-name><tp:taxon-name-part taxon-name-part-type="genus" reg="Decorae">Decorae</tp:taxon-name-part></tp:taxon-name></italic> and <italic><tp:taxon-name><tp:taxon-name-part taxon-name-part-type="genus" reg="Indicae">Indicae</tp:taxon-name-part></tp:taxon-name></italic> (<xref ref-type="bibr" rid="B19">Roalson et al. 2021</xref>). Herein, we identified the former section as lacking utriculiform cladoprophylls, whereas they are present in section <tp:taxon-name><tp:taxon-name-part taxon-name-part-type="genus" reg="Indicae"/><tp:taxon-name-part taxon-name-part-type="section" reg="Indicae">Indicae</tp:taxon-name-part></tp:taxon-name>. This new species is similar to <italic><tp:taxon-name><tp:taxon-name-part taxon-name-part-type="genus" reg="Carex">Carex</tp:taxon-name-part><tp:taxon-name-part taxon-name-part-type="species" reg="perakensis">perakensis</tp:taxon-name-part></tp:taxon-name></italic>, but differs in having both staminate and pistillate glumes yellow-brown, utricles longer (9–10 mm long), glabrous, with beak margins barbate and styles glabrous. In <italic><tp:taxon-name><tp:taxon-name-part taxon-name-part-type="genus" reg="Carex">Carex</tp:taxon-name-part><tp:taxon-name-part taxon-name-part-type="species" reg="perakensis">perakensis</tp:taxon-name-part></tp:taxon-name></italic>, the glumes are pale yellow-brown, the utricles are 4.5–6 mm long, densely hispidulous and styles are sparsely barbate.</p></tp:treatment-sec><ref-list><ref id="B6"><mixed-citation xmlns:xlink="http://www.w3.org/1999/xlink" xlink:type="simple"><institution xlink:type="simple">IUCN</institution> (<year>2019</year>) Guidelines for using the IUCN Red List Categories and Criteria. Version 14. Prepared by the Standards and Petitions Subcommittee. <ext-link xlink:type="simple" ext-link-type="uri" xlink:href="https://www.iucnredlist.org/resources/redlistguidelines">https://www.iucnredlist.org/resources/redlistguidelines</ext-link> [accessed on 15 March 2021]</mixed-citation></ref><ref id="B19"><mixed-citation xmlns:xlink="http://www.w3.org/1999/xlink" xlink:type="simple"><person-group><name name-style="western"><surname>Roalson</surname><given-names>EH</given-names></name><name name-style="western"><surname>Jiménez-Mejías</surname><given-names>P</given-names></name><name name-style="western"><surname>Hipp</surname><given-names>AL</given-names></name><name name-style="western"><surname>Benítez-Benítez</surname><given-names>C</given-names></name><name name-style="western"><surname>Bruederle</surname><given-names>LP</given-names></name><name name-style="western"><surname>Chung</surname><given-names>K-S</given-names></name><name name-style="western"><surname>Escudero</surname><given-names>M</given-names></name><name name-style="western"><surname>Ford</surname><given-names>BA</given-names></name><name name-style="western"><surname>Ford</surname><given-names>K</given-names></name><name name-style="western"><surname>Gebauer</surname><given-names>S</given-names></name><name name-style="western"><surname>Gehrke</surname><given-names>B</given-names></name><name name-style="western"><surname>Hahn</surname><given-names>M</given-names></name><name name-style="western"><surname>Hayat</surname><given-names>MQ</given-names></name><name name-style="western"><surname>Hoffmann</surname><given-names>MH</given-names></name><name name-style="western"><surname>Jin</surname><given-names>X-F</given-names></name><name name-style="western"><surname>Kim</surname><given-names>S</given-names></name><name name-style="western"><surname>Larridon</surname><given-names>I</given-names></name><name name-style="western"><surname>Léveillé-Bourret</surname><given-names>É</given-names></name><name name-style="western"><surname>Lu</surname><given-names>Y-F</given-names></name><name name-style="western"><surname>Luceño</surname><given-names>M</given-names></name><name name-style="western"><surname>Maguilla</surname><given-names>E</given-names></name><name name-style="western"><surname>Márquez-Corro</surname><given-names>JI</given-names></name><name name-style="western"><surname>Martín-Bravo</surname><given-names>S</given-names></name><name name-style="western"><surname>Masaki</surname><given-names>T</given-names></name><name name-style="western"><surname>Míguez</surname><given-names>M</given-names></name><name name-style="western"><surname>Naczi</surname><given-names>RFC</given-names></name><name name-style="western"><surname>Reznicek</surname><given-names>AA</given-names></name><name name-style="western"><surname>Spalink</surname><given-names>D</given-names></name><name name-style="western"><surname>Starr</surname><given-names>JR</given-names></name><name name-style="western"><surname>Uzma</surname><given-names/></name><name name-style="western"><surname>Villaverde</surname><given-names>T</given-names></name><name name-style="western"><surname>Waterway</surname><given-names>MJ</given-names></name><name name-style="western"><surname>Wilson</surname><given-names>KL</given-names></name><name name-style="western"><surname>Zhang</surname><given-names>S-R</given-names></name></person-group> (<year>2021</year>) <article-title>A framework infrageneric classification of <italic><tp:taxon-name><tp:taxon-name-part taxon-name-part-type="genus">Carex</tp:taxon-name-part></tp:taxon-name></italic> (<tp:taxon-name><tp:taxon-name-part taxon-name-part-type="family">Cyperaceae</tp:taxon-name-part></tp:taxon-name>) and its organizing principles.</article-title><source>Journal of Systematics and Evolution</source><volume>59</volume>(<issue>4</issue>): <fpage>726</fpage>–<lpage>762</lpage>. <ext-link xlink:type="simple" ext-link-type="doi" xlink:href="10.1111/jse.12722">https://doi.org/10.1111/jse.12722</ext-link></mixed-citation></ref></ref-list></tp:taxon-treatment>
