# Supplementary material for: ﻿Notes on Carex (Cyperaceae) from China (VIII): five new species and a new variety from southern and south-western China
Source: PhytoKeys. 2022 Jan 7;188:31–47. doi: 10.3897/phytokeys.188.77776 (PMC8760236; doi:10.3897/phytokeys.188.77776)
Supplement: XML Treatment for Carex liangiana [file phytokeys.188.77776-treatment5.xml]

<!DOCTYPE tp:taxon-treatment
  PUBLIC "-//TaxonX//DTD Taxonomic Treatment Publishing DTD v0 20100105//EN" "tax-treatment-NSO.dtd">
<tp:taxon-treatment xmlns:tp="http://www.plazi.org/taxpub"><tp:treatment-meta><kwd-group><label>Taxon classification</label><kwd>
              <named-content content-type="kingdom">Plantae</named-content>
            </kwd><kwd>
              <named-content content-type="order">Poales</named-content>
            </kwd><kwd>
              <named-content content-type="family">Cyperaceae</named-content>
            </kwd></kwd-group><mixed-citation publication-type="journal"><person-group><name><surname>Lu</surname><given-names>Yi-Fei</given-names></name><name><surname>Jin</surname><given-names>Xiao-Feng</given-names></name></person-group><article-title>﻿Notes on <italic><tp:taxon-name><tp:taxon-name-part taxon-name-part-type="genus" reg="Carex">Carex</tp:taxon-name-part></tp:taxon-name></italic> (<tp:taxon-name><tp:taxon-name-part taxon-name-part-type="family">Cyperaceae</tp:taxon-name-part></tp:taxon-name>) from China (VIII): five new species and a new variety from southern and south-western China</article-title><source>PhytoKeys</source><day>07</day><month>01</month><year>2022</year><volume>188</volume><fpage>31</fpage><lpage>47</lpage><pub-id pub-id-type="doi">10.3897/phytokeys.188.77776</pub-id></mixed-citation></tp:treatment-meta><tp:nomenclature><label>﻿5.</label><tp:taxon-name>
            <object-id xmlns:xlink="http://www.w3.org/1999/xlink" content-type="arpha" xlink:type="simple">DFA4E4C9-C57F-5F03-A142-0A784B3D254B</object-id>
            <tp:taxon-name-part taxon-name-part-type="genus" reg="Carex">Carex</tp:taxon-name-part>
            <tp:taxon-name-part taxon-name-part-type="species" reg="liangiana">liangiana</tp:taxon-name-part>
            <object-id xmlns:xlink="http://www.w3.org/1999/xlink" content-type="ipni" xlink:type="simple">urn:lsid:ipni.org:names:77235060-1</object-id>
          </tp:taxon-name><tp:taxon-authority>X.F.Jin &amp; Y.F.Lu</tp:taxon-authority><tp:taxon-status xmlns:xlink="http://www.w3.org/1999/xlink" xlink:type="simple">sp. nov.</tp:taxon-status><xref ref-type="fig" rid="F4">Figure 4A–E</xref></tp:nomenclature><tp:treatment-sec sec-type="Latin diagnosis" id="SECID0ERWAE"><title>Latin diagnosis.</title><p><italic>Species nova est affinis</italic> C. diplodo <italic>Nelmes, a qua spicis terminalibus androgynis, squamis pistillatis ovatis, apice breviter et scabrose aristatis, utriculis glabris, nucibus apice erostris facile differt</italic>.</p><fig id="F4" position="float" orientation="portrait"><object-id xmlns:xlink="http://www.w3.org/1999/xlink" content-type="doi" xlink:type="simple">10.3897/phytokeys.188.77776.figure4</object-id><object-id xmlns:xlink="http://www.w3.org/1999/xlink" content-type="arpha" xlink:type="simple">304DE3F1-F717-5444-9E75-F1A5078AE8D3</object-id><label>Figure 4.</label><caption><p><italic><tp:taxon-name><tp:taxon-name-part taxon-name-part-type="genus" reg="Carex">Carex</tp:taxon-name-part><tp:taxon-name-part taxon-name-part-type="species" reg="liangiana">liangiana</tp:taxon-name-part></tp:taxon-name></italic> sp. nov. <bold>A</bold> habit <bold>B</bold> staminate glume <bold>C</bold> pistillate glume <bold>D</bold> utricle <bold>E</bold> nutlet (Drawn by Xiao-Feng Jin; based on holotype: <italic>X.F. Jin</italic>, <italic>Y.F. Lu &amp; X.H. Xiong 4518</italic> in ZM).</p></caption><graphic xmlns:xlink="http://www.w3.org/1999/xlink" xlink:href="phytokeys-188-031-g004.jpg" position="float" orientation="portrait" xlink:type="simple" id="oo_631425.jpg"><uri content-type="original_file" xlink:type="simple">https://binary.pensoft.net/fig/631425</uri></graphic></fig></tp:treatment-sec><tp:treatment-sec sec-type="material" id="SECID0EBYAE"><title>Type.</title><p>China. Sichuan: Kangding, Zhonggucun, Wachang, <named-content xmlns:xlink="http://www.w3.org/1999/xlink" content-type="dwc:verbatimCoordinates" xlink:type="simple"><named-content content-type="geo-json" specific-use="{&#34;type&#34;:&#34;Point&#34;,&#34;coordinates&#34;:[101.879931,30.254644]}" id="NCID0EKYAE" xlink:type="simple">30°15'16.72"N, 101°52'47.75"E</named-content></named-content>, in grass along stream, alt. 3061 m, 1 Aug 2019, <italic>X.F. Jin</italic>, <italic>Y.F. Lu &amp; X.H. Xiong 4518</italic> (holotype: ZM; isotypes: ZJFC, ZM)</p><p>Rhizomes creeping, woody, stiff, with many brown fibrous roots. Culms central, loosely caespitose, 25–60 cm tall, acutely trigonous, smooth, glabrous, with single bract-like leaf near base. Leaves basal, far shorter than culms; blades less than 12 cm long, flat, 2.5–5.5 mm wide, coriaceous, apex acuminate, margin slightly scabrous. Lower bracts shortly leaf-like, longer than spikes, upper ones setaceous, shorter than spikes, all bracts sheathed; sheaths 0.5–2.5 cm long. Spikes 4 or 5 in a racemose, terminal spike androgynous, clavate-cylindrical, 1.5–3 cm long, 2–2.5 mm wide, base with 1–6 pistillate flowers and a 1–2.5 cm long peduncle, lateral spikes pistillate, sometimes with 3–6 staminate flowers at apex, cylindrical, 1–2.5 cm long, 5–5.5 mm wide, 8–24-flowered, lower 1 or 2 peduncles exserted from sheaths, upper ones enclosed. Staminate glumes obovate, yellow-brown, 4.5–5 mm long, apex acute, with yellow 1-veined costa excurrent into a mucro. Pistillate glumes ovate, yellow-brown, margin whitish hyaline, 4–4.3 mm long, apex acute or obtuse, with yellow 1-veined costa excurrent into a 0.5–1 mm scabrous awn. Utricles yellow-brown, ovoid, obtusely trigonous, 5–6 mm long, obliquely patent, abaxially thinly 11–14-veined, adaxially thinly 8- or 9-veined, glabrous, apex gradually contracted into a 2–2.5 mm long beak, orifice 2-lobed with short teeth, margin barbate or smooth. Nutlets tightly enveloped, yellow-brown, broadly ovoid, trigonous, 2.3–2.5 mm long, base with a stipe ca. 0.3 mm long; style base slightly thickened; stigmas 3.</p></tp:treatment-sec><tp:treatment-sec sec-type="etymology" id="SECID0EUYAE"><title>Etymology.</title><p>The specific epithet ‘liangiana’ is in honour of Prof. Song-Yun Liang, who is a Chinese researcher on the taxonomy of <tp:taxon-name><tp:taxon-name-part taxon-name-part-type="family">Cyperaceae</tp:taxon-name-part></tp:taxon-name> and <tp:taxon-name><tp:taxon-name-part taxon-name-part-type="family">Liliaceae</tp:taxon-name-part></tp:taxon-name>.</p></tp:treatment-sec><tp:treatment-sec sec-type="Phyeology" id="SECID0EEZAE"><title>Phyeology.</title><p>Flowering and fruiting is from late June to early August.</p></tp:treatment-sec><tp:treatment-sec sec-type="material" id="SECID0EJZAE"><title>Additional specimens examined.</title><p>China. Sichuan: Kangding, Zhonggucun, Wachang, <named-content xmlns:xlink="http://www.w3.org/1999/xlink" content-type="dwc:verbatimCoordinates" xlink:type="simple"><named-content content-type="geo-json" specific-use="{&#34;type&#34;:&#34;Point&#34;,&#34;coordinates&#34;:[101.879931,30.254644]}" id="NCID0ESZAE" xlink:type="simple">30°15'16.72"N, 101°52'47.75"E</named-content></named-content>, in grass along stream, alt. 3061 m, 1 Aug 2019, <italic>X.F. Jin</italic>, <italic>Y.F. Lu &amp; X.H. Xiong 4512</italic> (ZJFC, ZM); the same locality, in grass, alt. 3370 m, 29 Jul 1963, <italic>W Sichuan Exped. (K.C. Kuan &amp; W.T. Wang) 505</italic> (PE). Gansu: Zhouqu, Wuping Dist., Shatan Forestry Farm, in wetland, alt. 2300 m, 26 Jun 1964, <italic>P.C. Kuo 5115</italic> (WUK).</p></tp:treatment-sec><tp:treatment-sec sec-type="conservation status" id="SECID0E6ZAE"><title>Conservation status.</title><p>Vulnerable, <abbrev xmlns:xlink="http://www.w3.org/1999/xlink" xlink:title="Vulnerable" id="ABBRID0EF1AE" xlink:type="simple">VU</abbrev> B2aC1 (<xref ref-type="bibr" rid="B6">IUCN 2019</xref>). This new species is known from two localities, Kangding of Sichuan Province and Zhouqu of Gansu Province, the area of occupancy is less than 10000 km<sup>2</sup> and the estimated individuals are less than 5000 individuals in the two populations.</p></tp:treatment-sec><tp:treatment-sec sec-type="notes" id="SECID0EP1AE"><title>Notes.</title><p>It is a remarkable species in sect. <tp:taxon-name><tp:taxon-name-part taxon-name-part-type="genus" reg="Carex"/><tp:taxon-name-part taxon-name-part-type="section" reg="Rhomboidales">Rhomboidales</tp:taxon-name-part></tp:taxon-name> with the terminal spikes androgynous and the nutlets not beaked at the apex. It is somewhat similar to <italic><tp:taxon-name><tp:taxon-name-part taxon-name-part-type="genus" reg="Carex">Carex</tp:taxon-name-part><tp:taxon-name-part taxon-name-part-type="species" reg="diplodon">diplodon</tp:taxon-name-part></tp:taxon-name></italic> in the shape of the utricles and nutlets, but the new species has culms that are loosely tufted with elongate rhizomes and the nutlets neither concave nor excavated on the faces, which differentiates it from the majority of species in sect. <tp:taxon-name><tp:taxon-name-part taxon-name-part-type="genus" reg="Carex"/><tp:taxon-name-part taxon-name-part-type="section" reg="Rhomboidales">Rhomboidales</tp:taxon-name-part></tp:taxon-name> (<xref ref-type="bibr" rid="B9">Jin and Zheng 2013</xref>; <xref ref-type="bibr" rid="B10">Jin et al. 2014</xref>). Further phylogenetic study is needed to establish its relationships.</p></tp:treatment-sec><ref-list><ref id="B6"><mixed-citation xmlns:xlink="http://www.w3.org/1999/xlink" xlink:type="simple"><institution xlink:type="simple">IUCN</institution> (<year>2019</year>) Guidelines for using the IUCN Red List Categories and Criteria. Version 14. Prepared by the Standards and Petitions Subcommittee. <ext-link xlink:type="simple" ext-link-type="uri" xlink:href="https://www.iucnredlist.org/resources/redlistguidelines">https://www.iucnredlist.org/resources/redlistguidelines</ext-link> [accessed on 15 March 2021]</mixed-citation></ref><ref id="B9"><mixed-citation xmlns:xlink="http://www.w3.org/1999/xlink" xlink:type="simple"><person-group><name name-style="western"><surname>Jin</surname><given-names>XF</given-names></name><name name-style="western"><surname>Zheng</surname><given-names>CZ</given-names></name></person-group> (<year>2013</year>) <source>Taxonomy of <tp:taxon-name><tp:taxon-name-part taxon-name-part-type="genus">Carex</tp:taxon-name-part><tp:taxon-name-part taxon-name-part-type="infraspecific-rank">sect.</tp:taxon-name-part><tp:taxon-name-part taxon-name-part-type="section">Rhomboidales</tp:taxon-name-part></tp:taxon-name> (<tp:taxon-name><tp:taxon-name-part taxon-name-part-type="family">Cyperaceae</tp:taxon-name-part></tp:taxon-name>).</source><publisher-name>Science Press</publisher-name>, <publisher-loc>Beijing</publisher-loc>, <size units="page">237 pp</size>.</mixed-citation></ref><ref id="B10"><mixed-citation xmlns:xlink="http://www.w3.org/1999/xlink" xlink:type="simple"><person-group><name name-style="western"><surname>Jin</surname><given-names>XF</given-names></name><name name-style="western"><surname>Zhou</surname><given-names>YY</given-names></name><name name-style="western"><surname>Hipp</surname><given-names>A</given-names></name><name name-style="western"><surname>Jin</surname><given-names>SH</given-names></name><name name-style="western"><surname>Oda</surname><given-names>J</given-names></name><name name-style="western"><surname>Ikeda</surname><given-names>H</given-names></name><name name-style="western"><surname>Yano</surname><given-names>O</given-names></name><name name-style="western"><surname>Nagamasu</surname><given-names>H</given-names></name></person-group> (<year>2014</year>) <article-title>Nutlet micromorphology of <tp:taxon-name><tp:taxon-name-part taxon-name-part-type="genus">Carex</tp:taxon-name-part><tp:taxon-name-part taxon-name-part-type="infraspecific-rank">section</tp:taxon-name-part><tp:taxon-name-part taxon-name-part-type="section">Rhomboidales</tp:taxon-name-part></tp:taxon-name> sensu Kükenthal (<tp:taxon-name><tp:taxon-name-part taxon-name-part-type="family">Cyperaceae</tp:taxon-name-part></tp:taxon-name>) and its systematic implications.</article-title><source>Botanical Journal of the Linnean Society</source><volume>175</volume>(<issue>1</issue>): <fpage>123</fpage>–<lpage>143</lpage>. <ext-link xlink:type="simple" ext-link-type="doi" xlink:href="10.1111/boj.12149">https://doi.org/10.1111/boj.12149</ext-link></mixed-citation></ref></ref-list></tp:taxon-treatment>
